# Supplementary material for: Establishing the distribution of Carpophilus truncatus in Australia using an integrative approach for an emerging global pest
Source: Sci Rep. 2024 Aug 22;14:19553. doi: 10.1038/s41598-024-70687-x (PMC11341852; doi:10.1038/s41598-024-70687-x)
Supplement: Supplementary file 1 — Supplementary Information 1. [file 41598_2024_70687_MOESM1_ESM.csv]

LifeStage	ID	Incubation_temp	Sex	Survived_10_D	Survived_2weeks
Adult	A1	2	F	N	N
Adult	A2	2	M	N	N
Adult	A3	2	F	N	N
Adult	A4	2	M	N	N
Adult	A5	2	F	N	N
Adult	A6	2	M	N	N
Adult	A7	2	F	N	N
Adult	A8	2	M	N	N
Adult	A9	2	F	N	N
Adult	A10	2	M	N	N
Adult	A11	2	F	N	N
Adult	A12	2	M	N	N
Adult	A13	2	F	N	N
Adult	A14	2	M	N	N
Adult	A15	2	F	N	N
Adult	A16	2	M	N	N
Adult	A17	2	F	N	N
Adult	A18	2	M	N	N
Adult	A19	2	F	N	N
Adult	A20	2	M	N	N
Adult	A21	2	F	N	N
Adult	A22	2	M	N	N
Adult	A23	2	F	N	N
Adult	A24	2	M	N	N
Adult	A25	6	F	Y	Y
Adult	A26	6	M	Y	N
Adult	A27	6	F	N	N
Adult	A28	6	M	N	N
Adult	A29	6	F	Y	Y
Adult	A30	6	M	Y	Y
Adult	A31	6	F	Y	Y
Adult	A32	6	M	Y	Y
Adult	A33	6	F	Y	Y
Adult	A34	6	M	Y	Y
Adult	A35	6	F	Y	Y
Adult	A36	6	M	Y	N
Adult	A37	6	F	Y	Y
Adult	A38	6	M	Y	N
Adult	A39	6	F	Y	Y
Adult	A40	6	M	N	N
Adult	A41	6	F	Y	Y
Adult	A42	6	M	Y	Y
Adult	A43	6	F	Y	Y
Adult	A44	6	M	Y	Y
Adult	A45	6	F	Y	Y
Adult	A46	6	M	Y	Y
Adult	A47	6	F	Y	Y
Adult	A48	6	M	Y	N
Adult	A49	10	F	Y	Y
Adult	A50	10	M	Y	Y
Adult	A51	10	F	Y	Y
Adult	A52	10	M	Y	Y
Adult	A53	10	F	Y	Y
Adult	A54	10	M	Y	Y
Adult	A55	10	F	Y	Y
Adult	A56	10	M	Y	Y
Adult	A57	10	F	Y	Y
Adult	A58	10	M	Y	Y
Adult	A59	10	F	Y	Y
Adult	A60	10	M	Y	Y
Adult	A61	10	F	Y	Y
Adult	A62	10	M	Y	Y
Adult	A63	10	F	Y	Y
Adult	A64	10	M	Y	Y
Adult	A65	10	F	Y	Y
Adult	A66	10	M	Y	Y
Adult	A67	10	F	Y	Y
Adult	A68	10	M	Y	Y
Adult	A69	10	F	Y	Y
Adult	A70	10	M	Y	Y
Adult	A71	10	F	Y	Y
Adult	A72	10	M	Y	Y
Adult	A73	14	F	Y	Y
Adult	A74	14	M	Y	Y
Adult	A75	14	F	Y	N
Adult	A76	14	M	Y	Y
Adult	A77	14	F	Y	Y
Adult	A78	14	M	Y	Y
Adult	A79	14	F	Y	Y
Adult	A80	14	M	Y	Y
Adult	A81	14	F	Y	Y
Adult	A82	14	M	Y	Y
Adult	A83	14	F	Y	Y
Adult	A84	14	M	Y	Y
Adult	A85	14	F	Y	Y
Adult	A86	14	M	Y	Y
Adult	A87	14	F	Y	Y
Adult	A88	14	M	Y	Y
Adult	A89	14	F	Y	Y
Adult	A90	14	M	Y	Y
Adult	A91	14	F	Y	Y
Adult	A92	14	M	Y	Y
Adult	A93	14	F	Y	Y
Adult	A94	14	M	Y	Y
Adult	A95	14	F	Y	Y
Adult	A96	14	M	Y	Y
Adult	A97	18	F	Y	Y
Adult	A98	18	M	Y	Y
Adult	A99	18	F	Y	Y
Adult	A100	18	M	Y	Y
Adult	A101	18	F	Y	Y
Adult	A102	18	M	Y	Y
Adult	A103	18	F	Y	Y
Adult	A104	18	M	Y	Y
Adult	A105	18	F	Y	Y
Adult	A106	18	M	Y	Y
Adult	A107	18	F	Y	Y
Adult	A108	18	M	Y	Y
Adult	A109	18	F	Y	Y
Adult	A110	18	M	Y	Y
Adult	A111	18	F	Y	Y
Adult	A112	18	M	Y	Y
Adult	A113	18	F	Y	Y
Adult	A114	18	M	Y	Y
Adult	A115	18	F	Y	Y
Adult	A116	18	M	Y	Y
Adult	A117	18	F	Y	Y
Adult	A118	18	M	Y	Y
Adult	A119	18	F	Y	Y
Adult	A120	18	M	Y	Y
Adult	A121	22	F	Y	Y
Adult	A122	22	M	Y	Y
Adult	A123	22	F	Y	Y
Adult	A124	22	M	Y	Y
Adult	A125	22	F	Y	Y
Adult	A126	22	M	Y	Y
Adult	A127	22	F	Y	Y
Adult	A128	22	M	Y	Y
Adult	A129	22	F	Y	Y
Adult	A130	22	M	Y	Y
Adult	A131	22	F	N	N
Adult	A132	22	M	Y	Y
Adult	A133	22	F	Y	Y
Adult	A134	22	M	Y	Y
Adult	A135	22	F	Y	Y
Adult	A136	22	M	Y	Y
Adult	A137	22	F	N	N
Adult	A138	22	M	Y	Y
Adult	A139	22	F	Y	Y
Adult	A140	22	M	Y	Y
Adult	A141	22	F	Y	Y
Adult	A142	22	M	Y	Y
Adult	A143	22	F	Y	Y
Adult	A144	22	M	Y	Y
Adult	A145	26	F	Y	Y
Adult	A146	26	M	Y	Y
Adult	A147	26	F	Y	Y
Adult	A148	26	M	Y	Y
Adult	A149	26	F	Y	Y
Adult	A150	26	M	Y	Y
Adult	A151	26	F	Y	Y
Adult	A152	26	M	Y	Y
Adult	A153	26	F	Y	Y
Adult	A154	26	M	Y	Y
Adult	A155	26	F	Y	Y
Adult	A156	26	M	Y	Y
Adult	A157	26	F	Y	Y
Adult	A158	26	M	Y	Y
Adult	A159	26	F	Y	Y
Adult	A160	26	M	Y	Y
Adult	A161	26	F	Y	Y
Adult	A162	26	M	Y	Y
Adult	A163	26	F	Y	Y
Adult	A164	26	M	Y	Y
Adult	A165	26	F	Y	Y
Adult	A166	26	M	Y	Y
Adult	A167	26	F	Y	Y
Adult	A168	26	M	Y	Y
Adult	A169	30	F	Y	Y
Adult	A170	30	M	Y	Y
Adult	A171	30	F	Y	Y
Adult	A172	30	M	Y	Y
Adult	A173	30	F	Y	N
Adult	A174	30	M	Y	Y
Adult	A175	30	F	Y	Y
Adult	A176	30	M	Y	N
Adult	A177	30	F	Y	Y
Adult	A178	30	M	Y	Y
Adult	A179	30	F	Y	Y
Adult	A180	30	M	Y	Y
Adult	A181	30	F	Y	Y
Adult	A182	30	M	Y	Y
Adult	A183	30	F	Y	Y
Adult	A184	30	M	Y	Y
Adult	A185	30	F	Y	Y
Adult	A186	30	M	Y	Y
Adult	A187	30	F	Y	Y
Adult	A188	30	M	Y	Y
Adult	A189	30	F	Y	Y
Adult	A190	30	M	Y	Y
Adult	A191	30	F	Y	Y
Adult	A192	30	M	Y	Y
Adult	A193	34	F	Y	N
Adult	A194	34	M	Y	N
Adult	A195	34	F	Y	Y
Adult	A196	34	M	Y	Y
Adult	A197	34	F	Y	Y
Adult	A198	34	M	Y	Y
Adult	A199	34	F	Y	Y
Adult	A200	34	M	N	N
Adult	A201	34	F	Y	Y
Adult	A202	34	M	Y	Y
Adult	A203	34	F	N	N
Adult	A204	34	M	Y	Y
Adult	A205	34	F	N	N
Adult	A206	34	M	Y	Y
Adult	A207	34	F	Y	Y
Adult	A208	34	M	Y	Y
Adult	A209	34	F	Y	Y
Adult	A210	34	M	Y	Y
Adult	A211	34	F	Y	Y
Adult	A212	34	M	N	N
Adult	A213	34	F	N	N
Adult	A214	34	M	Y	Y
Adult	A215	34	F	Y	Y
Adult	A216	34	M	Y	Y
Adult	A217	38	F	Y	Y
Adult	A218	38	M	Y	Y
Adult	A219	38	F	Y	Y
Adult	A220	38	M	Y	Y
Adult	A221	38	F	Y	Y
Adult	A222	38	M	Y	Y
Adult	A223	38	F	Y	N
Adult	A224	38	M	Y	N
Adult	A225	38	F	Y	Y
Adult	A226	38	M	Y	Y
Adult	A227	38	F	Y	Y
Adult	A228	38	M	N	N
Adult	A229	38	F	Y	Y
Adult	A230	38	M	Y	Y
Adult	A231	38	F	Y	Y
Adult	A232	38	M	Y	Y
Adult	A233	38	F	Y	Y
Adult	A234	38	M	Y	N
Adult	A235	38	F	Y	Y
Adult	A236	38	M	Y	Y
Adult	A237	38	F	Y	Y
Adult	A238	38	M	Y	Y
Adult	A239	38	F	Y	Y
Adult	A240	38	M	Y	Y
Adult	A241	42	F	N	N
Adult	A242	42	M	Y	Y
Adult	A243	42	F	Y	Y
Adult	A244	42	M	N	N
Adult	A245	42	F	Y	Y
Adult	A246	42	M	Y	Y
Adult	A247	42	F	Y	Y
Adult	A248	42	M	Y	Y
Adult	A249	42	F	Y	Y
Adult	A250	42	M	N	N
Adult	A251	42	F	N	N
Adult	A252	42	M	Y	N
Adult	A253	42	F	Y	Y
Adult	A254	42	M	Y	N
Adult	A255	42	F	N	N
Adult	A256	42	M	N	N
Adult	A257	42	F	N	N
Adult	A258	42	M	Y	N
Adult	A259	42	F	N	N
Adult	A260	42	M	N	N
Adult	A261	42	F	Y	Y
Adult	A262	42	M	Y	Y
Adult	A263	42	F	Y	N
Adult	A264	42	M	Y	Y
Adult	A265	46	F	N	N
Adult	A266	46	M	N	N
Adult	A267	46	F	Y	Y
Adult	A268	46	M	N	N
Adult	A269	46	F	N	N
Adult	A270	46	M	N	N
Adult	A271	46	F	N	N
Adult	A272	46	M	N	N
Adult	A273	46	F	N	N
Adult	A274	46	M	N	N
Adult	A275	46	F	N	N
Adult	A276	46	M	N	N
Adult	A277	46	F	N	N
Adult	A278	46	M	N	N
Adult	A279	46	F	N	N
Adult	A280	46	M	N	N
Adult	A281	46	F	N	N
Adult	A282	46	M	N	N
Adult	A283	46	F	Y	Y
Adult	A284	46	M	N	N
Adult	A285	46	F	N	N
Adult	A286	46	M	Y	N
Adult	A287	46	F	N	N
Adult	A288	46	M	N	N
Adult	A289	50	F	N	N
Adult	A290	50	M	N	N
Adult	A291	50	F	N	N
Adult	A292	50	M	N	N
Adult	A293	50	F	N	N
Adult	A294	50	M	N	N
Adult	A295	50	F	N	N
Adult	A296	50	M	N	N
Adult	A297	50	F	N	N
Adult	A298	50	M	N	N
Adult	A299	50	F	N	N
Adult	A300	50	M	N	N
Adult	A301	50	F	N	N
Adult	A302	50	M	N	N
Adult	A303	50	F	N	N
Adult	A304	50	M	N	N
Adult	A305	50	F	N	N
Adult	A306	50	M	N	N
Adult	A307	50	F	N	N
Adult	A308	50	M	N	N
Adult	A309	50	F	N	N
Adult	A310	50	M	N	N
Adult	A311	50	F	N	N
Adult	A312	50	M	N	N
