# Supplementary material for: Establishing the distribution of Carpophilus truncatus in Australia using an integrative approach for an emerging global pest
Source: Sci Rep. 2024 Aug 22;14:19553. doi: 10.1038/s41598-024-70687-x (PMC11341852; doi:10.1038/s41598-024-70687-x)
Supplement: Supplementary file 2 — Supplementary Information 2. [file 41598_2024_70687_MOESM2_ESM.csv]

LifeStage	ID	Incubation_temp	Days_to_hatch
Egg	E1	6	-
Egg	E2	6	-
Egg	E3	6	-
Egg	E4	6	-
Egg	E5	6	-
Egg	E6	6	-
Egg	E7	6	-
Egg	E8	6	-
Egg	E9	6	-
Egg	E10	6	-
Egg	E11	6	-
Egg	E12	6	-
Egg	E13	6	-
Egg	E14	6	-
Egg	E15	6	-
Egg	E16	6	-
Egg	E17	6	-
Egg	E18	6	-
Egg	E19	6	-
Egg	E20	6	-
Egg	E21	6	-
Egg	E22	6	-
Egg	E23	6	-
Egg	E24	6	-
Egg	E25	10	21
Egg	E26	10	-
Egg	E27	10	-
Egg	E28	10	-
Egg	E29	10	-
Egg	E30	10	-
Egg	E31	10	-
Egg	E32	10	18
Egg	E33	10	18
Egg	E34	10	20
Egg	E35	10	-
Egg	E36	10	-
Egg	E37	10	-
Egg	E38	10	-
Egg	E39	10	20
Egg	E40	10	13
Egg	E41	10	14
Egg	E42	10	17
Egg	E43	10	-
Egg	E44	10	-
Egg	E45	10	-
Egg	E46	10	-
Egg	E47	10	-
Egg	E48	10	14
Egg	E49	14	7
Egg	E50	14	10
Egg	E51	14	9
Egg	E52	14	10
Egg	E53	14	10
Egg	E54	14	9
Egg	E55	14	10
Egg	E56	14	7
Egg	E57	14	7
Egg	E58	14	7
Egg	E59	14	9
Egg	E60	14	9
Egg	E61	14	9
Egg	E62	14	10
Egg	E63	14	10
Egg	E64	14	6
Egg	E65	14	7
Egg	E66	14	7
Egg	E67	14	9
Egg	E68	14	9
Egg	E69	14	-
Egg	E70	14	10
Egg	E71	14	8
Egg	E72	14	7
Egg	E73	18	6
Egg	E74	18	6
Egg	E75	18	6
Egg	E76	18	6
Egg	E77	18	6
Egg	E78	18	6
Egg	E79	18	6
Egg	E80	18	5
Egg	E81	18	6
Egg	E82	18	6
Egg	E83	18	7
Egg	E84	18	6
Egg	E85	18	5
Egg	E86	18	7
Egg	E87	18	6
Egg	E88	18	6
Egg	E89	18	6
Egg	E90	18	6
Egg	E91	18	5
Egg	E92	18	6
Egg	E93	18	5
Egg	E94	18	6
Egg	E95	18	5
Egg	E96	18	6
Egg	E97	22	5
Egg	E98	22	4
Egg	E99	22	4
Egg	E100	22	4
Egg	E101	22	4
Egg	E102	22	4
Egg	E103	22	4
Egg	E104	22	4
Egg	E105	22	5
Egg	E106	22	5
Egg	E107	22	4
Egg	E108	22	4
Egg	E109	22	4
Egg	E110	22	4
Egg	E111	22	4
Egg	E112	22	4
Egg	E113	22	5
Egg	E114	22	4
Egg	E115	22	5
Egg	E116	22	5
Egg	E117	22	4
Egg	E118	22	5
Egg	E119	22	4
Egg	E120	22	4
Egg	E121	26	3
Egg	E122	26	4
Egg	E123	26	3
Egg	E124	26	3
Egg	E125	26	3
Egg	E126	26	3
Egg	E127	26	4
Egg	E128	26	4
Egg	E129	26	3
Egg	E130	26	3
Egg	E131	26	3
Egg	E132	26	3
Egg	E133	26	3
Egg	E134	26	4
Egg	E135	26	4
Egg	E136	26	4
Egg	E137	26	3
Egg	E138	26	3
Egg	E139	26	3
Egg	E140	26	-
Egg	E141	26	4
Egg	E142	26	4
Egg	E143	26	3
Egg	E144	26	3
Egg	E145	30	3
Egg	E146	30	3
Egg	E147	30	2
Egg	E148	30	-
Egg	E149	30	2
Egg	E150	30	3
Egg	E151	30	3
Egg	E152	30	3
Egg	E153	30	3
Egg	E154	30	3
Egg	E155	30	3
Egg	E156	30	3
Egg	E157	30	2
Egg	E158	30	3
Egg	E159	30	3
Egg	E160	30	3
Egg	E161	30	4
Egg	E162	30	4
Egg	E163	30	3
Egg	E164	30	3
Egg	E165	30	3
Egg	E166	30	3
Egg	E167	30	3
Egg	E168	30	2
Egg	E169	34	2
Egg	E170	34	2
Egg	E171	34	2
Egg	E172	34	3
Egg	E173	34	2
Egg	E174	34	3
Egg	E175	34	2
Egg	E176	34	2
Egg	E177	34	2
Egg	E178	34	2
Egg	E179	34	2
Egg	E180	34	2
Egg	E181	34	-
Egg	E182	34	2
Egg	E183	34	2
Egg	E184	34	-
Egg	E185	34	2
Egg	E186	34	3
Egg	E187	34	2
Egg	E188	34	2
Egg	E189	34	2
Egg	E190	34	2
Egg	E191	34	2
Egg	E192	34	2
Egg	E193	38	2
Egg	E194	38	2
Egg	E195	38	2
Egg	E196	38	2
Egg	E197	38	2
Egg	E198	38	3
Egg	E199	38	2
Egg	E200	38	3
Egg	E201	38	3
Egg	E202	38	3
Egg	E203	38	-
Egg	E204	38	2
Egg	E205	38	2
Egg	E206	38	2
Egg	E207	38	-
Egg	E208	38	2
Egg	E209	38	2
Egg	E210	38	2
Egg	E211	38	2
Egg	E212	38	2
Egg	E213	38	2
Egg	E214	38	2
Egg	E215	38	3
Egg	E216	38	2
Egg	E217	42	4
Egg	E218	42	2
Egg	E219	42	5
Egg	E220	42	-
Egg	E221	42	5
Egg	E222	42	-
Egg	E223	42	-
Egg	E224	42	2
Egg	E225	42	5
Egg	E226	42	3
Egg	E227	42	-
Egg	E228	42	-
Egg	E229	42	5
Egg	E230	42	-
Egg	E231	42	-
Egg	E232	42	3
Egg	E233	42	-
Egg	E234	42	4
Egg	E235	42	-
Egg	E236	42	-
Egg	E237	42	-
Egg	E238	42	2
Egg	E239	42	-
Egg	E240	42	2
Egg	E241	46	-
Egg	E242	46	-
Egg	E243	46	-
Egg	E244	46	-
Egg	E245	46	-
Egg	E246	46	-
Egg	E247	46	-
Egg	E248	46	-
Egg	E249	46	-
Egg	E250	46	-
Egg	E251	46	-
Egg	E252	46	-
Egg	E253	46	-
Egg	E254	46	-
Egg	E255	46	-
Egg	E256	46	-
Egg	E257	46	-
Egg	E258	46	-
Egg	E259	46	-
Egg	E260	46	-
Egg	E261	46	-
Egg	E262	46	-
Egg	E263	46	-
Egg	E264	46	-
Larva	L1	10	-
Larva	L2	10	-
Larva	L3	10	-
Larva	L4	10	-
Larva	L5	10	-
Larva	L6	10	-
Larva	L7	10	-
Larva	L8	10	-
Larva	L9	10	-
Larva	L10	10	-
Larva	L11	10	-
Larva	L12	10	-
Larva	L13	10	-
Larva	L14	10	-
Larva	L15	10	-
Larva	L16	10	-
Larva	L17	10	-
Larva	L18	10	-
Larva	L19	10	-
Larva	L20	10	-
Larva	L21	10	-
Larva	L22	10	-
Larva	L23	10	-
Larva	L24	10	-
Larva	L25	14	-
Larva	L26	14	65
Larva	L27	14	-
Larva	L28	14	78
Larva	L29	14	-
Larva	L30	14	-
Larva	L31	14	71
Larva	L32	14	69
Larva	L33	14	-
Larva	L34	14	72
Larva	L35	14	-
Larva	L36	14	84
Larva	L37	14	70
Larva	L38	14	-
Larva	L39	14	61
Larva	L40	14	-
Larva	L41	14	-
Larva	L42	14	-
Larva	L43	14	-
Larva	L44	14	-
Larva	L45	14	-
Larva	L46	14	63
Larva	L47	14	-
Larva	L48	14	-
Larva	L49	18	26
Larva	L50	18	28
Larva	L51	18	28
Larva	L52	18	27
Larva	L53	18	36
Larva	L54	18	-
Larva	L55	18	30
Larva	L56	18	24
Larva	L57	18	24
Larva	L58	18	31
Larva	L59	18	26
Larva	L60	18	35
Larva	L61	18	28
Larva	L62	18	30
Larva	L63	18	26
Larva	L64	18	19
Larva	L65	18	-
Larva	L66	18	23
Larva	L67	18	19
Larva	L68	18	29
Larva	L69	18	31
Larva	L70	18	33
Larva	L71	18	31
Larva	L72	18	34
Larva	L73	22	17
Larva	L74	22	15
Larva	L75	22	17
Larva	L76	22	17
Larva	L77	22	18
Larva	L78	22	18
Larva	L79	22	18
Larva	L80	22	15
Larva	L81	22	18
Larva	L82	22	17
Larva	L83	22	16
Larva	L84	22	16
Larva	L85	22	17
Larva	L86	22	18
Larva	L87	22	17
Larva	L88	22	-
Larva	L89	22	17
Larva	L90	22	-
Larva	L91	22	17
Larva	L92	22	18
Larva	L93	22	-
Larva	L94	22	16
Larva	L95	22	17
Larva	L96	22	20
Larva	L97	26	14
Larva	L98	26	14
Larva	L99	26	13
Larva	L100	26	16
Larva	L101	26	13
Larva	L102	26	14
Larva	L103	26	14
Larva	L104	26	15
Larva	L105	26	13
Larva	L106	26	15
Larva	L107	26	12
Larva	L108	26	16
Larva	L109	26	14
Larva	L110	26	16
Larva	L111	26	13
Larva	L112	26	-
Larva	L113	26	15
Larva	L114	26	13
Larva	L115	26	13
Larva	L116	26	15
Larva	L117	26	15
Larva	L118	26	14
Larva	L119	26	12
Larva	L120	26	13
Larva	L121	30	11
Larva	L122	30	12
Larva	L123	30	11
Larva	L124	30	11
Larva	L125	30	10
Larva	L126	30	11
Larva	L127	30	12
Larva	L128	30	11
Larva	L129	30	12
Larva	L130	30	11
Larva	L131	30	12
Larva	L132	30	12
Larva	L133	30	11
Larva	L134	30	12
Larva	L135	30	14
Larva	L136	30	11
Larva	L137	30	10
Larva	L138	30	11
Larva	L139	30	10
Larva	L140	30	12
Larva	L141	30	10
Larva	L142	30	-
Larva	L143	30	12
Larva	L144	30	11
Larva	L145	34	7
Larva	L146	34	-
Larva	L147	34	-
Larva	L148	34	-
Larva	L149	34	-
Larva	L150	34	-
Larva	L151	34	11
Larva	L152	34	-
Larva	L153	34	-
Larva	L154	34	-
Larva	L155	34	12
Larva	L156	34	13
Larva	L157	34	-
Larva	L158	34	-
Larva	L159	34	-
Larva	L160	34	9
Larva	L161	34	-
Larva	L162	34	11
Larva	L163	34	12
Larva	L164	34	-
Larva	L165	34	-
Larva	L166	34	14
Larva	L167	34	-
Larva	L168	34	-
Larva	L169	38	-
Larva	L170	38	-
Larva	L171	38	-
Larva	L172	38	-
Larva	L173	38	-
Larva	L174	38	-
Larva	L175	38	14
Larva	L176	38	-
Larva	L177	38	-
Larva	L178	38	-
Larva	L179	38	-
Larva	L180	38	-
Larva	L181	38	-
Larva	L182	38	-
Larva	L183	38	-
Larva	L184	38	-
Larva	L185	38	-
Larva	L186	38	-
Larva	L187	38	14
Larva	L188	38	-
Larva	L189	38	-
Larva	L190	38	19
Larva	L191	38	-
Larva	L192	38	-
Larva	L193	42	-
Larva	L194	42	-
Larva	L195	42	-
Larva	L196	42	-
Larva	L197	42	-
Larva	L198	42	-
Larva	L199	42	-
Larva	L200	42	-
Larva	L201	42	-
Larva	L202	42	-
Larva	L203	42	-
Larva	L204	42	-
Larva	L205	42	-
Larva	L206	42	-
Larva	L207	42	-
Larva	L208	42	-
Larva	L209	42	-
Larva	L210	42	-
Larva	L211	42	-
Larva	L212	42	-
Larva	L213	42	-
Larva	L214	42	-
Larva	L215	42	-
Larva	L216	42	-
Pupa	P1	10	-
Pupa	P2	10	-
Pupa	P3	10	-
Pupa	P4	10	-
Pupa	P5	10	-
Pupa	P6	10	-
Pupa	P7	10	-
Pupa	P8	10	-
Pupa	P9	10	-
Pupa	P10	10	-
Pupa	P11	10	-
Pupa	P12	10	-
Pupa	P13	10	-
Pupa	P14	10	-
Pupa	P15	10	-
Pupa	P16	10	-
Pupa	P17	10	-
Pupa	P18	10	-
Pupa	P19	10	-
Pupa	P20	10	-
Pupa	P21	10	-
Pupa	P22	10	-
Pupa	P23	10	-
Pupa	P24	10	-
Pupa	P25	14	62
Pupa	P26	14	-
Pupa	P27	14	62
Pupa	P28	14	62
Pupa	P29	14	65
Pupa	P30	14	-
Pupa	P31	14	62
Pupa	P32	14	69
Pupa	P33	14	69
Pupa	P34	14	62
Pupa	P35	14	69
Pupa	P36	14	-
Pupa	P37	14	69
Pupa	P38	14	65
Pupa	P39	14	-
Pupa	P40	14	-
Pupa	P41	14	82
Pupa	P42	14	69
Pupa	P43	14	-
Pupa	P44	14	-
Pupa	P45	14	-
Pupa	P46	14	-
Pupa	P47	14	62
Pupa	P48	14	-
Pupa	P49	18	27
Pupa	P50	18	27
Pupa	P51	18	-
Pupa	P52	18	27
Pupa	P53	18	-
Pupa	P54	18	28
Pupa	P55	18	27
Pupa	P56	18	28
Pupa	P57	18	28
Pupa	P58	18	28
Pupa	P59	18	27
Pupa	P60	18	28
Pupa	P61	18	27
Pupa	P62	18	-
Pupa	P63	18	27
Pupa	P64	18	28
Pupa	P65	18	27
Pupa	P66	18	28
Pupa	P67	18	30
Pupa	P68	18	27
Pupa	P69	18	28
Pupa	P70	18	30
Pupa	P71	18	28
Pupa	P72	18	27
Pupa	P73	22	16
Pupa	P74	22	15
Pupa	P75	22	15
Pupa	P76	22	16
Pupa	P77	22	16
Pupa	P78	22	16
Pupa	P79	22	16
Pupa	P80	22	15
Pupa	P81	22	15
Pupa	P82	22	16
Pupa	P83	22	15
Pupa	P84	22	15
Pupa	P85	22	16
Pupa	P86	22	16
Pupa	P87	22	16
Pupa	P88	22	15
Pupa	P89	22	15
Pupa	P90	22	16
Pupa	P91	22	16
Pupa	P92	22	15
Pupa	P93	22	15
Pupa	P94	22	15
Pupa	P95	22	16
Pupa	P96	22	15
Pupa	P97	26	11
Pupa	P98	26	11
Pupa	P99	26	13
Pupa	P100	26	10
Pupa	P101	26	11
Pupa	P102	26	10
Pupa	P103	26	10
Pupa	P104	26	11
Pupa	P105	26	10
Pupa	P106	26	10
Pupa	P107	26	11
Pupa	P108	26	11
Pupa	P109	26	10
Pupa	P110	26	11
Pupa	P111	26	10
Pupa	P112	26	10
Pupa	P113	26	10
Pupa	P114	26	10
Pupa	P115	26	11
Pupa	P116	26	10
Pupa	P117	26	11
Pupa	P118	26	11
Pupa	P119	26	11
Pupa	P120	26	11
Pupa	P121	30	9
Pupa	P122	30	9
Pupa	P123	30	9
Pupa	P124	30	9
Pupa	P125	30	9
Pupa	P126	30	9
Pupa	P127	30	9
Pupa	P128	30	9
Pupa	P129	30	9
Pupa	P130	30	9
Pupa	P131	30	9
Pupa	P132	30	10
Pupa	P133	30	9
Pupa	P134	30	9
Pupa	P135	30	9
Pupa	P136	30	9
Pupa	P137	30	8
Pupa	P138	30	9
Pupa	P139	30	-
Pupa	P140	30	9
Pupa	P141	30	-
Pupa	P142	30	9
Pupa	P143	30	9
Pupa	P144	30	9
Pupa	P145	34	8
Pupa	P146	34	-
Pupa	P147	34	8
Pupa	P148	34	-
Pupa	P149	34	-
Pupa	P150	34	-
Pupa	P151	34	7
Pupa	P152	34	7
Pupa	P153	34	8
Pupa	P154	34	8
Pupa	P155	34	8
Pupa	P156	34	8
Pupa	P157	34	7
Pupa	P158	34	-
Pupa	P159	34	7
Pupa	P160	34	-
Pupa	P161	34	-
Pupa	P162	34	-
Pupa	P163	34	-
Pupa	P164	34	7
Pupa	P165	34	-
Pupa	P166	34	-
Pupa	P167	34	-
Pupa	P168	34	-
Pupa	P169	38	-
Pupa	P170	38	-
Pupa	P171	38	-
Pupa	P172	38	-
Pupa	P173	38	-
Pupa	P174	38	-
Pupa	P175	38	-
Pupa	P176	38	-
Pupa	P177	38	-
Pupa	P178	38	-
Pupa	P179	38	-
Pupa	P180	38	11
Pupa	P181	38	-
Pupa	P182	38	-
Pupa	P183	38	-
Pupa	P184	38	-
Pupa	P185	38	-
Pupa	P186	38	-
Pupa	P187	38	-
Pupa	P188	38	-
Pupa	P189	38	-
Pupa	P190	38	-
Pupa	P191	38	9
Pupa	P192	38	-
Pupa	P193	42	-
Pupa	P194	42	-
Pupa	P195	42	-
Pupa	P196	42	-
Pupa	P197	42	-
Pupa	P198	42	-
Pupa	P199	42	-
Pupa	P200	42	-
Pupa	P201	42	-
Pupa	P202	42	-
Pupa	P203	42	-
Pupa	P204	42	-
Pupa	P205	42	-
Pupa	P206	42	-
Pupa	P207	42	-
Pupa	P208	42	-
Pupa	P209	42	-
Pupa	P210	42	-
Pupa	P211	42	-
Pupa	P212	42	-
Pupa	P213	42	-
Pupa	P214	42	-
Pupa	P215	42	-
Pupa	P216	42	-
