# Supplementary material for: Establishing the distribution of Carpophilus truncatus in Australia using an integrative approach for an emerging global pest
Source: Sci Rep. 2024 Aug 22;14:19553. doi: 10.1038/s41598-024-70687-x (PMC11341852; doi:10.1038/s41598-024-70687-x)
Supplement: Supplementary file 3 — Supplementary Information 3. [file 41598_2024_70687_MOESM3_ESM.csv]

Temperature	Incubation_time
14	145
18	62
22	37
26	28
30	23
34	21
