# Supplementary material for: Establishing the distribution of Carpophilus truncatus in Australia using an integrative approach for an emerging global pest
Source: Sci Rep. 2024 Aug 22;14:19553. doi: 10.1038/s41598-024-70687-x (PMC11341852; doi:10.1038/s41598-024-70687-x)
Supplement: Supplementary file 4 — Supplementary Information 4. [file 41598_2024_70687_MOESM4_ESM.csv]

Trap_no	Lat	Lon	Observed
1	-34.271396	141.064723	Present
2	-34.260057	141.063526	Absent
3	-34.233546	141.063382	Present
4	-34.217079	141.065098	Present
5	-34.395399	141.425833	Present
6	-34.413629	141.426288	Present
7	-34.428028	141.427969	Present
8	-34.441403	141.427531	Present
9	-35.027617	141.898218	Present
10	-35.008547	141.897905	Absent
11	-35.071755	141.779447	Absent
12	-35.117859	141.710992	Present
13	-35.117859	141.710992	Absent
14	-35.232106	141.8574	Present
15	-35.268291	141.884705	Present
16	-35.274147	141.889198	Present
17	-35.24345	141.833253	Present
18	-34.873937	142.297296	Present
19	-34.88157	142.290423	Absent
20	-35.20216	142.389429	Absent
21	-35.242732	142.4009	Absent
22	-35.259178	142405624	Absent
23	-35.220591	142.432328	Present
24	-34.859641	142.368162	Present
25	-34.864403	142.385934	Absent
26	-34.931103	142.663038	Absent
27	-34.806064	142.72752	Present
28	-34.2153584	142.228964	Absent
29	-34.257705	142.229328	Absent
30	-34.503601	142.364188	Absent
31	-34.512872	142.374674	Absent
32	-34.756752	142.516911	Present
33	-34.742666	142.501227	Present
34	-34.770921	142.426944	Present
35	-34.771625	142.646614	Absent
36	-34.713205	142.874024	Present
37	-34.72591	142.885339	Absent
38	-36.297304	143.596143	Absent
39	-36.305041	143.593942	Absent
40	-36.352543	143.604054	Absent
41	-36.35541	143.586841	Absent
42	-36.507262	144.379639	Absent
43	-36.5652	144.374057	Absent
44	-36.655014	144.269729	Absent
45	-36.616996	144.244813	Absent
46	-36.821208	144.265277	Absent
47	-36.8394	144.27907	Absent
48	-36.819894	144.137794	Absent
49	-37.390794	144.62939	Absent
50	-37.374967	144.613102	Absent
51	-37.369551	144.591514	Absent
52	-37.378279	144.577389	Absent
53	-37.491213	144.476286	Absent
54	-37.485355	144.443491	Absent
55	-37.552056	144.346783	Absent
56	-37.53707	144.334177	Absent
57	-37.839008	144.231013	Absent
58	-37.866125	144.233111	Absent
59	-37.869039	144.156462	Absent
60	-37.886159	144.171024	Absent
61	-37.997086	145.618062	Absent
62	-37.977363	145.616565	Absent
63	-37.980296	145.657204	Absent
64	-37.981389	145.675166	Absent
65	-37.643983	145.868872	Absent
66	-37.566683	145.90426	Absent
67	-37.553325	145.956792	Absent
68	-37.536318	145.840468	Absent
69	-36.723705	145.117434	Present
70	-36.702568	145.090412	Present
71	-36.668672	145.016719	Present
72	-36.655458	145.018878	Present
73	-36.612072	145.132572	Present
74	-36.440052	145.267654	Present
75	-36.440039	145.340501	Present
76	-36.45524	145.341277	Present
77	-36.482756	145.345002	Present
78	-37.318797	144.986714	Absent
79	-37.723084	145.054548	Present
80	-37.340231	144.589008	Present
